# Supplementary material for: High-Efficiency Oxygen Reduction Reaction Revived from Walnut Shell
Source: Molecules. 2023 Feb 22;28(5):2072. doi: 10.3390/molecules28052072 (PMC10003918; doi:10.3390/molecules28052072)
Supplement: Supplementary file 1 [file molecules-28-02072-s001.zip]

Archive with 1 entries (1 files):
- molecules-2154682-supplementary.pdf
